# Supplementary material for: Optimisation of Scores Generated by an Online Feline Health–Related Quality of Life (HRQL) Instrument to Assist the Veterinary User Interpret Its Results
Source: Front Vet Sci. 2021 Jan 6;7:601304. doi: 10.3389/fvets.2020.601304 (PMC7815521; doi:10.3389/fvets.2020.601304)
Supplement: Supplementary Material 1 — Calculating the MID for improvements in the normalised scores. [file Table_1.xlsx]

## Sheet: Healthy_Cats.csv
QuestionnaireID	Date Completed	Vitality	Comfort	EmotionalWellbeing	PetId	Gender	Date of Birth	PerfectHealth
7321	2016-10-04	3.75091	6	3.98571	5299	M	2009-05-01	TRUE
7456	2016-10-22	2.92	5.64375	3.76857	5350	F	2014-10-01	TRUE
7455	2016-10-22	3.73182	6	3.86857	5349	F	2014-10-01	TRUE
7477	2016-10-27	2.75636	5.63375	3.05	5367	F	2015-03-01	TRUE
7531	2016-11-04	3.80909	5.9075	3.75286	5396	F	2014-04-01	TRUE
7583	2016-11-09	2.25	5.4375	3.24857	5420	F	2010-04-01	TRUE
7705	2016-11-21	3.63182	6	3.86857	5463	M	2012-09-01	TRUE
7715	2016-11-21	3.44727	6	3.98571	5466	F	2008-09-01	TRUE
7713	2016-11-21	3.29818	6	3.98571	5467	F	2015-05-01	TRUE
7686	2016-11-19	2.83364	5.8475	3.72714	5476	F	2008-07-01	TRUE
7689	2016-11-19	2.78182	5.63375	3.52143	5478	M	2015-04-01	TRUE
7704	2016-11-21	3.95455	6	3.98571	5481	M	2016-04-01	TRUE
7744	2016-11-24	3.63818	5.7825	3.98571	5371	M	2011-04-01	TRUE
7745	2016-11-24	3.68182	6	3.98571	5376	M	2008-09-01	TRUE
8283	2017-02-19	2.57545	5.39875	2.68857	5692	M	2008-05-01	TRUE
8359	2017-03-01	3.51909	6	3.54286	5738	M	2016-07-01	TRUE
8709	2017-03-14	3.29364	5.39	3.44	5926	F	2014-10-01	TRUE
8710	2017-03-14	3.77091	6	3.98571	5927	M	2016-06-01	TRUE
8750	2017-03-17	3.60818	6	3.65857	5930	F	2016-07-01	TRUE
8608	2017-03-07	3.95455	6	3.98571	5803	M	2016-03-01	TRUE
8861	2017-04-04	2.96091	5.9075	3.54143	6031	M	2007-06-01	TRUE
9047	2017-04-28	3.88818	6	3.98571	6162	M	2015-06-01	TRUE
9048	2017-04-28	3.82182	6	3.98571	6163	M	2015-06-01	TRUE
9177	2017-05-16	2.76273	6	3.86857	6229	F	2007-05-01	TRUE
9178	2017-05-16	3.44545	6	3.42857	6230	M	2015-05-01	TRUE
9311	2017-06-03	2.67	5.6	3.54	6286	M	2008-06-01	TRUE
9406	2017-06-19	3.89	6	3.99	6312	F	2017-03-01	TRUE
9367	2017-06-13	3.27	6	3.99	6311	F	2012-04-01	TRUE
9380	2017-06-14	3.11	5.94	3.71	5022	F	2012-07-01	TRUE
9381	2017-06-14	3.07	5.94	3.9	5023	F	2012-07-01	TRUE
9378	2017-06-14	3.11	5.76	3.79	6313	F	2015-07-01	TRUE
9408	2017-06-19	1.83	5.44	3.09	6332	F	2009-02-01	TRUE
9417	2017-06-20	2.65	5.91	3.89	6310	M	2008-03-01	TRUE
9379	2017-06-14	3.39	6	3.66	6314	F	2015-07-01	TRUE
9614	2017-07-25	3.89	6	3.75	6436	M	2016-05-01	TRUE
9657	2017-07-31	2.45	5.94	3.23	6463	F	2006-07-01	TRUE
9936	2017-09-19	2.27	4.94	2.81	6601	M	2010-06-01	TRUE
9996	2017-09-27	2.18	5.13	2.11	6629	F	2009-06-01	TRUE
10055	2017-10-04	3.89	6	3.99	6635	M	2010-09-01	TRUE
10052	2017-10-04	1.52	4.8	3.01	6655	F	2010-08-01	TRUE
10223	2017-10-27	2.31	5.49	3.21	6735	F	2008-10-01	TRUE
10248	2017-10-31	3.95	6	3.99	6751	M	2010-09-01	TRUE
10292	2017-11-07	2.81	5.76	3.25	6768	F	2010-04-01	TRUE
10291	2017-11-07	2.16	5.06	3.05	6767	M	2010-04-01	TRUE
10372	2017-11-15	3.58	6	3.99	6771	F	2010-03-01	TRUE
10341	2017-11-13	2.08	5.57	3.05	6776	M	2009-09-01	TRUE
10336	2017-11-13	2.2	4.82	3.73	6791	F	2011-02-01	TRUE
10337	2017-11-13	3.48	5.91	3.75	6792	M	2011-02-01	TRUE
10354	2017-11-14	1.85	5.69	3.15	6798	F	2009-03-01	TRUE
10355	2017-11-14	2.86	5.94	3.44	6799	F	2009-06-01	TRUE
10375	2017-11-16	3.22	5.94	3.67	6807	M	2010-05-01	TRUE
10374	2017-11-16	2.86	5.81	3.75	6808	F	2010-05-01	TRUE
10387	2017-11-17	2.19	6	3.87	6819	M	2008-03-01	TRUE
10447	2017-11-23	3.02	5.73	3.87	6859	M	2008-04-01	TRUE
10453	2017-11-23	1.83	5.66	3.9	6856	M	2009-12-01	TRUE
10445	2017-11-23	3.82	6	3.99	6858	F	2010-10-01	TRUE
10581	2017-12-07	2.44	5.44	2.69	6926	M	2010-09-01	TRUE
10585	2017-12-07	3.64	6	3.54	6930	F	2009-04-01	TRUE
10618	2017-12-12	3.72	5.82	3.99	6947	M	2008-09-01	TRUE
10626	2017-12-13	2.11	4.74	2.4	6949	F	2009-10-01	TRUE
10655	2017-12-19	3.19	6	3.99	6959	F	2010-07-01	TRUE
10871	2018-01-18	2.29	5.16	2.98	7053	M	2009-05-01	TRUE
10869	2018-01-18	2.73	5.65	3.87	7065	M	2008-11-01	TRUE
10875	2018-01-18	2.18	5.7	3.6	7066	M	2011-01-01	TRUE
10915	2018-01-23	2.57	5.85	3.79	7078	F	2010-04-01	TRUE
10943	2018-01-28				7093	F	2010-03-01	TRUE
10944	2018-01-28	1.53	4.71	3.16	7094	F	2010-03-01	TRUE
10931	2018-01-25	3.4	6	3.99	7095	M	2009-06-01	TRUE
10984	2018-02-01	3.13	6	3.99	7121	M	2009-05-01	TRUE
11019	2018-02-06	1.92	5.66	3.58	7124	M	2010-01-01	TRUE
11020	2018-02-06	1.82	5.66	3.67	7125	F	2010-01-01	TRUE
10982	2018-02-01	2.61	5.91	3.75	7126	F	2009-01-01	TRUE
11049	2018-02-10	3.22	5.63	3.75	7137	M	2009-11-01	TRUE
11035	2018-02-08	2.4	5.36	3.64	7138	M	2008-04-01	TRUE
11044	2018-02-09	2.3	5.91	3.87	7149	F	2009-12-01	TRUE
11124	2018-02-19	3.89	6	3.99	7163	F	2008-07-01	TRUE
11123	2018-02-19	3.49	5.91	3.99	7162	F	2013-06-01	TRUE
11074	2018-02-14	2.12	5	2.36	7167	M	2008-04-01	TRUE
11105	2018-02-16	2.02	5.3	3.71	7168	M	2008-05-01	TRUE
11135	2018-02-20	2.24	4.26	2.34	7171	M	2010-02-01	TRUE
11136	2018-02-20	1.98	3.88	2.17	7172	M	2010-02-01	TRUE
11096	2018-02-16	2.34	5.54	3.42	7173	M	2010-08-01	TRUE
11166	2018-02-23	3.33	6	3.99	7191	M	2009-02-01	TRUE
11168	2018-02-23	3.02	6	3.99	7193	M	2009-02-01	TRUE
11228	2018-03-02	2.64	4.5	3.14	6603	M	2011-11-01	TRUE
11277	2018-03-07	2.9	6	3.87	7233	M	2007-09-01	TRUE
11230	2018-03-02	3.07	5.57	3.75	7237	F	2008-08-01	TRUE
11400	2018-03-22	2.95	4.57	2.89	7295	F	2009-12-01	TRUE
11350	2018-03-16	3.62	5.89	3.89	7296	M	2008-07-01	TRUE
11424	2018-03-25	1.83	4.05	2.43	7324	F	2007-08-01	TRUE
11409	2018-03-23	1.68	4.5	2.95	7326	M	2008-04-01	TRUE
11410	2018-03-23	2.73	5.46	3.39	6604	M	2010-08-01	TRUE
11407	2018-03-23	2.67	6	3.33	7327	F	2009-01-01	TRUE
11568	2018-04-13	3.6	6	3.75	7378	F	2010-11-01	TRUE
11569	2018-04-13	3.83	6	3.64	7379	F	2007-07-01	TRUE
11567	2018-04-13	3.42	5.94	3.56	7380	M	2008-07-01	TRUE
11561	2018-04-12	3.76	6	3.99	7377	M	2010-09-01	TRUE
11691	2018-05-01	2.75	5.62	3.85	7314	F	2015-09-01	TRUE
11598	2018-04-18	3.95	6	3.99	7386	M	2010-09-01	TRUE
11603	2018-04-19	3.68	5.87	3.17	7387	F	2009-05-01	TRUE
11620	2018-04-21	1.4	4.36	2.54	7393	M	2008-04-01	TRUE
7562	2016-11-07	2.95364	5.84375	3.67143	5368	M	2007-04-01	TRUE
7563	2016-11-07	3.82182	6	3.98571	5369	F	2007-04-01	TRUE
7567	2016-11-07	3.88	6	3.98571	5192	F	2010-09-01	TRUE
7568	2016-11-07	3.62	6	3.98571	5193	M	2008-06-01	TRUE
8695	2017-03-13	3.24	6	3.86857	5931	F	2010-06-01	TRUE
8696	2017-03-13	3.9	6	3.86857	5932	F	2010-06-01	TRUE
