# Supplementary material for: Optimisation of Scores Generated by an Online Feline Health–Related Quality of Life (HRQL) Instrument to Assist the Veterinary User Interpret Its Results
Source: Front Vet Sci. 2021 Jan 6;7:601304. doi: 10.3389/fvets.2020.601304 (PMC7815521; doi:10.3389/fvets.2020.601304)
Supplement: Supplementary Material 2 — Profile of scores for 107 healthy cats. [file Table_2.xlsx]

## Sheet: Threshold_Cats.csv
QuestionnaireID	Date Completed	Vitality	Comfort	EmotionalWellbeing	PetId	PerfectHealth
7230	2016-09-26	1.96545	4.0225	2.99143	5053	FALSE
7466	2016-10-24	1.72818	3.83125	2.60429	5352	FALSE
7475	2016-10-26	2.13182	5.44125	3.40857	5365	FALSE
7499	2016-10-31	3.40636	6	3.98571	5361	FALSE
7487	2016-10-28	2.07364	4.03625	2.35286	5370	FALSE
7557	2016-11-07	1.28636	3.70875	2.69286	5381	FALSE
7500	2016-10-31	3.60636	6	3.98571	5380	FALSE
7511	2016-11-02	1.03455	5.44125	3.98571	5382	FALSE
7580	2016-11-09	2.52909	4.88875	3.44714	5305	FALSE
7634	2016-11-15	2.02727	4.8625	3.00714	5417	FALSE
7666	2016-11-17	2.12	5.355	3.37571	5425	FALSE
7570	2016-11-07	2.29818	5.285	2.77286	5416	FALSE
7657	2016-11-17	1.49364	4.43625	1.82286	5429	FALSE
7706	2016-11-21	2.78455	5.62	3.68857	5356	FALSE
7654	2016-11-17	1.45182	5.55	3.98571	5449	FALSE
7710	2016-11-21	3.95455	6	3.75429	5468	FALSE
7675	2016-11-18	3.33727	5.65375	3.68714	5471	FALSE
7711	2016-11-21	3.09182	5.67375	3.63429	5479	FALSE
7817	2016-11-25	2.41	6	3.63429	5482	FALSE
7730	2016-11-23	2.70091	5.65	3.48429	5488	FALSE
7709	2016-11-21	3.75545	6	3.98571	5465	FALSE
7837	2016-11-26	0.678182	3.41625	1.74429	5492	FALSE
7838	2016-11-26	2.75	4.98625	3.28571	5493	FALSE
7855	2016-11-27	2.60273	4.96375	2.85857	5511	FALSE
7727	2016-11-23	1.46818	4.36625	1.6	5489	FALSE
8027	2016-12-19	3.50545	5.60125	3.25	5377	FALSE
8067	2017-01-12	1.71273	4.915	2.74143	5557	FALSE
8269	2017-02-17	2.13455	4.5625	1.90857	5682	FALSE
8348	2017-02-27	1.95455	4.22875	2.97143	5727	FALSE
8349	2017-02-27	2.60455	4.2375	2.72143	5728	FALSE
8738	2017-03-17	1.65455	5.28625	3.39286	5929	FALSE
8703	2017-03-14	1.68	4.805	3.20429	5853	FALSE
8721	2017-03-15	1.96091	4.58125	3.09429	5852	FALSE
8797	2017-03-24	3.18727	5.5375	3.16	5990	FALSE
8796	2017-03-23	2.41091	4.885	2.87286	5991	FALSE
8807	2017-03-25	3.06545	5.385	3.17714	5992	FALSE
8862	2017-04-04	1.96545	5.62625	3.75429	6032	FALSE
8863	2017-04-05	1.77636	4.65625	2.74143	6033	FALSE
8887	2017-04-07	1.90091	4.62375	3.09714	6036	FALSE
9019	2017-04-24	2.39909	4.5775	3.16714	6107	FALSE
8978	2017-04-19	3.18818	5.6375	2.98	6113	FALSE
9046	2017-04-28	3.12909	5.91375	3.65857	6161	FALSE
9096	2017-05-05	2.41727	5.63	2.96571	6179	FALSE
9108	2017-05-07	3.37273	5.8425	3.82286	6180	FALSE
9130	2017-05-09	3.23455	5.60375	3.87	6181	FALSE
9185	2017-05-16	2.19	5.205	3.05857	6232	FALSE
9184	2017-05-16	2.14182	5.37125	3.38857	6231	FALSE
9212	2017-05-20	1.25636	3.045	1.87571	6248	FALSE
9238	2017-05-24	0.962727	4.47	2.95571	6260	FALSE
9266	2017-05-29	2.64	5.7	3.99	6269	FALSE
9337	2017-06-08	3.16	5.91	3.99	6293	FALSE
9418	2017-06-20	1.84	5.16	3.15	6290	FALSE
9383	2017-06-14	1.78	5.5	3.21	6319	FALSE
9382	2017-06-14	1.74	4.08	1.77	6320	FALSE
9432	2017-06-23	2.27	5.82	3.99	6337	FALSE
9414	2017-06-20	2.53	5.2	2.58	6333	FALSE
9407	2017-06-19	1.6	3.93	3.21	6331	FALSE
9466	2017-06-29	2.46	5.02	3.35	6356	FALSE
9520	2017-07-09	3.18	6	3.64	6378	FALSE
9493	2017-07-02	2.2	4.89	3.05	6358	FALSE
9494	2017-07-02	0.85	3.72	1.86	6359	FALSE
9704	2017-08-09	2.75	5.85	3.36	6357	FALSE
9514	2017-07-05	2.18	5.84	3.67	6388	FALSE
9522	2017-07-09	1.51	4.55	2.73	6391	FALSE
9531	2017-07-11	1.63	4.93	2.03	6399	FALSE
9537	2017-07-11	1.37	3.62	1.98	6369	FALSE
9586	2017-07-21	0.49	3.85	1.89	6420	FALSE
9694	2017-08-07	2.48	4.08	2.59	6407	FALSE
9616	2017-07-25	1.17	3.79	1.94	6431	FALSE
9613	2017-07-25	3.1	5.02	3.27	6435	FALSE
9670	2017-08-02	1.88	3.97	2.4	6464	FALSE
10098	2017-10-12	2.14	4.42	2.56	6637	FALSE
10054	2017-10-04	3.08	6	3.99	6628	FALSE
9921	2017-09-15	1.44	5.44	3.33	6589	FALSE
10058	2017-10-04	2.74	5.7	3.32	6660	FALSE
10056	2017-10-04	3.69	6	3.99	6658	FALSE
10216	2017-10-26	2.34	4.66	3.47	6726	FALSE
10217	2017-10-26	2.54	5.47	2.97	6727	FALSE
10161	2017-10-21	2.4	5.09	2.39	6695	FALSE
10224	2017-10-27	2.58	6	3.45	6736	FALSE
10379	2017-11-16	3.05	5.61	3.11	6815	FALSE
10634	2017-12-14	2.28	5.3	2.01	6946	FALSE
10841	2018-01-15	2.86	5.25	3.25	7040	FALSE
10823	2018-01-13	2.2	5.24	3.41	7041	FALSE
10889	2018-01-20	3.02	5.68	3.21	7054	FALSE
10918	2018-01-24	1.02	4.29	1.88	7071	FALSE
10910	2018-01-22	2.28	4.87	2.77	7076	FALSE
11038	2018-02-08	3.41	6	3.99	7101	FALSE
11045	2018-02-09	2.15	4.79	3.55	7148	FALSE
11184	2018-02-25	1.93	5.14	3.99	7189	FALSE
11225	2018-03-02	2	4.2	1.93	7239	FALSE
11377	2018-03-20	2.11	4.82	2.68	7305	FALSE
11443	2018-03-28	3.19	6	3.99	7337	FALSE
11612	2018-04-20	3.52	5.94	3.9	7391	FALSE
11659	2018-04-26	2.05	5.6	3.49	7408	FALSE
7321	2016-10-04	3.75091	6	3.98571	5299	TRUE
7456	2016-10-22	2.92	5.64375	3.76857	5350	TRUE
7455	2016-10-22	3.73182	6	3.86857	5349	TRUE
7477	2016-10-27	2.75636	5.63375	3.05	5367	TRUE
7531	2016-11-04	3.80909	5.9075	3.75286	5396	TRUE
7583	2016-11-09	2.25	5.4375	3.24857	5420	TRUE
7705	2016-11-21	3.63182	6	3.86857	5463	TRUE
7715	2016-11-21	3.44727	6	3.98571	5466	TRUE
7713	2016-11-21	3.29818	6	3.98571	5467	TRUE
7686	2016-11-19	2.83364	5.8475	3.72714	5476	TRUE
7689	2016-11-19	2.78182	5.63375	3.52143	5478	TRUE
7704	2016-11-21	3.95455	6	3.98571	5481	TRUE
7744	2016-11-24	3.63818	5.7825	3.98571	5371	TRUE
7745	2016-11-24	3.68182	6	3.98571	5376	TRUE
8283	2017-02-19	2.57545	5.39875	2.68857	5692	TRUE
8359	2017-03-01	3.51909	6	3.54286	5738	TRUE
8709	2017-03-14	3.29364	5.39	3.44	5926	TRUE
8710	2017-03-14	3.77091	6	3.98571	5927	TRUE
8750	2017-03-17	3.60818	6	3.65857	5930	TRUE
8608	2017-03-07	3.95455	6	3.98571	5803	TRUE
8861	2017-04-04	2.96091	5.9075	3.54143	6031	TRUE
9047	2017-04-28	3.88818	6	3.98571	6162	TRUE
9048	2017-04-28	3.82182	6	3.98571	6163	TRUE
9177	2017-05-16	2.76273	6	3.86857	6229	TRUE
9178	2017-05-16	3.44545	6	3.42857	6230	TRUE
9311	2017-06-03	2.67	5.6	3.54	6286	TRUE
9406	2017-06-19	3.89	6	3.99	6312	TRUE
9367	2017-06-13	3.27	6	3.99	6311	TRUE
9380	2017-06-14	3.11	5.94	3.71	5022	TRUE
9381	2017-06-14	3.07	5.94	3.9	5023	TRUE
9378	2017-06-14	3.11	5.76	3.79	6313	TRUE
9408	2017-06-19	1.83	5.44	3.09	6332	TRUE
9417	2017-06-20	2.65	5.91	3.89	6310	TRUE
9379	2017-06-14	3.39	6	3.66	6314	TRUE
9614	2017-07-25	3.89	6	3.75	6436	TRUE
9657	2017-07-31	2.45	5.94	3.23	6463	TRUE
9936	2017-09-19	2.27	4.94	2.81	6601	TRUE
9996	2017-09-27	2.18	5.13	2.11	6629	TRUE
10055	2017-10-04	3.89	6	3.99	6635	TRUE
10052	2017-10-04	1.52	4.8	3.01	6655	TRUE
10223	2017-10-27	2.31	5.49	3.21	6735	TRUE
10248	2017-10-31	3.95	6	3.99	6751	TRUE
10292	2017-11-07	2.81	5.76	3.25	6768	TRUE
10291	2017-11-07	2.16	5.06	3.05	6767	TRUE
10372	2017-11-15	3.58	6	3.99	6771	TRUE
10341	2017-11-13	2.08	5.57	3.05	6776	TRUE
10336	2017-11-13	2.2	4.82	3.73	6791	TRUE
10337	2017-11-13	3.48	5.91	3.75	6792	TRUE
10354	2017-11-14	1.85	5.69	3.15	6798	TRUE
10355	2017-11-14	2.86	5.94	3.44	6799	TRUE
10375	2017-11-16	3.22	5.94	3.67	6807	TRUE
10374	2017-11-16	2.86	5.81	3.75	6808	TRUE
10387	2017-11-17	2.19	6	3.87	6819	TRUE
10447	2017-11-23	3.02	5.73	3.87	6859	TRUE
10453	2017-11-23	1.83	5.66	3.9	6856	TRUE
10445	2017-11-23	3.82	6	3.99	6858	TRUE
10581	2017-12-07	2.44	5.44	2.69	6926	TRUE
10585	2017-12-07	3.64	6	3.54	6930	TRUE
10618	2017-12-12	3.72	5.82	3.99	6947	TRUE
10626	2017-12-13	2.11	4.74	2.4	6949	TRUE
10655	2017-12-19	3.19	6	3.99	6959	TRUE
10871	2018-01-18	2.29	5.16	2.98	7053	TRUE
10869	2018-01-18	2.73	5.65	3.87	7065	TRUE
10875	2018-01-18	2.18	5.7	3.6	7066	TRUE
10915	2018-01-23	2.57	5.85	3.79	7078	TRUE
10943	2018-01-28				7093	TRUE
10944	2018-01-28	1.53	4.71	3.16	7094	TRUE
10931	2018-01-25	3.4	6	3.99	7095	TRUE
10984	2018-02-01	3.13	6	3.99	7121	TRUE
11019	2018-02-06	1.92	5.66	3.58	7124	TRUE
11020	2018-02-06	1.82	5.66	3.67	7125	TRUE
10982	2018-02-01	2.61	5.91	3.75	7126	TRUE
11049	2018-02-10	3.22	5.63	3.75	7137	TRUE
11035	2018-02-08	2.4	5.36	3.64	7138	TRUE
11044	2018-02-09	2.3	5.91	3.87	7149	TRUE
11124	2018-02-19	3.89	6	3.99	7163	TRUE
11123	2018-02-19	3.49	5.91	3.99	7162	TRUE
11074	2018-02-14	2.12	5	2.36	7167	TRUE
11105	2018-02-16	2.02	5.3	3.71	7168	TRUE
11135	2018-02-20	2.24	4.26	2.34	7171	TRUE
11136	2018-02-20	1.98	3.88	2.17	7172	TRUE
11096	2018-02-16	2.34	5.54	3.42	7173	TRUE
11166	2018-02-23	3.33	6	3.99	7191	TRUE
11168	2018-02-23	3.02	6	3.99	7193	TRUE
11228	2018-03-02	2.64	4.5	3.14	6603	TRUE
11277	2018-03-07	2.9	6	3.87	7233	TRUE
11230	2018-03-02	3.07	5.57	3.75	7237	TRUE
11400	2018-03-22	2.95	4.57	2.89	7295	TRUE
11350	2018-03-16	3.62	5.89	3.89	7296	TRUE
11424	2018-03-25	1.83	4.05	2.43	7324	TRUE
11409	2018-03-23	1.68	4.5	2.95	7326	TRUE
11410	2018-03-23	2.73	5.46	3.39	6604	TRUE
11407	2018-03-23	2.67	6	3.33	7327	TRUE
11568	2018-04-13	3.6	6	3.75	7378	TRUE
11569	2018-04-13	3.83	6	3.64	7379	TRUE
11567	2018-04-13	3.42	5.94	3.56	7380	TRUE
11561	2018-04-12	3.76	6	3.99	7377	TRUE
11691	2018-05-01	2.75	5.62	3.85	7314	TRUE
11598	2018-04-18	3.95	6	3.99	7386	TRUE
11603	2018-04-19	3.68	5.87	3.17	7387	TRUE
11620	2018-04-21	1.4	4.36	2.54	7393	TRUE
7562	2016-11-07	2.95364	5.84375	3.67143	5368	TRUE
7563	2016-11-07	3.82182	6	3.98571	5369	TRUE
7567	2016-11-07	3.88	6	3.98571	5192	TRUE
7568	2016-11-07	3.62	6	3.98571	5193	TRUE
8695	2017-03-13	3.24	6	3.86857	5931	TRUE
8696	2017-03-13	3.9	6	3.86857	5932	TRUE
