# Supplementary material for: Optimisation of Scores Generated by an Online Feline Health–Related Quality of Life (HRQL) Instrument to Assist the Veterinary User Interpret Its Results
Source: Front Vet Sci. 2021 Jan 6;7:601304. doi: 10.3389/fvets.2020.601304 (PMC7815521; doi:10.3389/fvets.2020.601304)
Supplement: Supplementary Material 3 — Profile of scores for 202 sick and healthy cats. [file Table_3.xlsx]

## Sheet: MID_Cats.csv
QID	Date completed	Vitality	Comfort	EWB	Health Status Changed	Pet ID	Q1	Pet Name	Gender	Column_11-D	DoBEstimated	PerfectHealth	QID1	Date completed1	Vitality1	Comfort1	EWB1	Health Status Changed_1	Pet ID1	Q2	Pet Name_1	Gender_1	Column_27-D	DoBEstimated_1	PerfectHealth_1
9380	2017-06-14	3.11	5.94	3.71	Unchanged	5022	1	Alba	F	2012-07-01	FALSE	TRUE	9472	2017-06-29	3.32	5.94	3.1	Unchanged	5022	2	Alba	F	2012-07-01	FALSE	TRUE
9381	2017-06-14	3.07	5.94	3.9	Unchanged	5023	1	Erin	F	2012-07-01	FALSE	TRUE	9471	2017-06-29	3.07	5.94	3.57	Unchanged	5023	2	Erin	F	2012-07-01	FALSE	TRUE
9992	2017-09-27	0.98	3.8	1.98	Worse	5063	1	Aimee	F	2012-05-01	FALSE	TRUE	10214	2017-10-26	2.58	5.38	2.87	Better	5063	2	Aimee	F	2012-05-01	FALSE	TRUE
7321	2016-10-04	3.75091	6	3.98571	N/A	5299	1	Alfie	M	2009-05-01	FALSE	TRUE	7426	2016-10-18	3.95455	6	3.98571	Unchanged	5299	2	Alfie	M	2009-05-01	FALSE	TRUE
7580	2016-11-09	2.52909	4.88875	3.44714	N/A	5305	1	Chino	M	2006-01-01	FALSE	FALSE	7878	2016-11-30	3.77818	5.94	3.82286	Much Better	5305	2	Chino	M	2006-01-01	FALSE	FALSE
7455	2016-10-22	3.73182	6	3.86857	N/A	5349	1	Tinsel	F	2014-10-01	FALSE	TRUE	7595	2016-11-10	3.56	6	3.65857	Unchanged	5349	2	Tinsel	F	2014-10-01	FALSE	TRUE
7456	2016-10-22	2.92	5.64375	3.76857	N/A	5350	1	Teasel	F	2014-10-01	FALSE	TRUE	7596	2016-11-10	3.15	5.94	3.91857	Unchanged	5350	2	Teasel	F	2014-10-01	FALSE	TRUE
7466	2016-10-24	1.72818	3.83125	2.60429	N/A	5352	1	Joe	M	2003-01-01	FALSE	FALSE	7600	2016-11-11	2.26727	4.335	3.04143	Better	5352	2	Joe	M	2003-01-01	FALSE	FALSE
7706	2016-11-21	2.78455	5.62	3.68857	N/A	5356	1	Sir Jasper	M	2003-07-01	TRUE	FALSE	7919	2016-12-05	2.74909	5.38125	3.18857	Unchanged	5356	2	Sir Jasper	M	2003-07-01	TRUE	FALSE
7477	2016-10-27	2.75636	5.63375	3.05	N/A	5367	1	Henry	F	2015-03-01	TRUE	TRUE	7604	2016-11-11	3.58364	5.635	3.14714	Better	5367	2	Henry	F	2015-03-01	TRUE	TRUE
7562	2016-11-07	2.95364	5.84375	3.67143	N/A	5368	1	Zin-Zan	M	2007-04-01	TRUE	TRUE	7717	2016-11-22	3.44364	6	3.98571	Unchanged	5368	2	Zin-Zan	M	2007-04-01	TRUE	TRUE
7563	2016-11-07	3.82182	6	3.98571	N/A	5369	1	Tinker	F	2007-04-01	TRUE	TRUE	7718	2016-11-22	3.82182	6	3.98571	Unchanged	5369	2	Tinker	F	2007-04-01	TRUE	TRUE
7487	2016-10-28	2.07364	4.03625	2.35286	N/A	5370	1	Belle	F	2001-05-01	FALSE	FALSE	7605	2016-11-11	1.66	4.01	1.75571	Unchanged	5370	2	Belle	F	2001-05-01	FALSE	FALSE
7744	2016-11-24	3.63818	5.7825	3.98571	N/A	5371	1	Leroy	M	2011-04-01	FALSE	TRUE	8000	2016-12-16	3.82364	5.89125	3.98571	Better	5371	2	Leroy	M	2011-04-01	FALSE	TRUE
7745	2016-11-24	3.68182	6	3.98571	N/A	5376	1	Spook	M	2008-09-01	FALSE	TRUE	8001	2016-12-16	3.95455	6	3.98571	Unchanged	5376	2	Spook	M	2008-09-01	FALSE	TRUE
7557	2016-11-07	1.28636	3.70875	2.69286	N/A	5381	1	Fred	M	1999-01-01	TRUE	FALSE	7646	2016-11-16	2.39455	4.25	2.71143	Better	5381	2	Fred	M	1999-01-01	TRUE	FALSE
7511	2016-11-02	1.03455	5.44125	3.98571	N/A	5382	1	Sox	F	2003-02-01	FALSE	FALSE	7676	2016-11-18	1.45636	5.41875	3.89	Unchanged	5382	2	Sox	F	2003-02-01	FALSE	FALSE
7531	2016-11-04	3.80909	5.9075	3.75286	N/A	5396	1	Tails	F	2014-04-01	FALSE	TRUE	7693	2016-11-19	3.69364	5.9075	3.87	Unchanged	5396	2	Tails	F	2014-04-01	FALSE	TRUE
7570	2016-11-07	2.29818	5.285	2.77286	N/A	5416	1	Maisy	F	2000-01-01	FALSE	FALSE	7729	2016-11-23	1.86545	4.64125	2.79143	Unchanged	5416	2	Maisy	F	2000-01-01	FALSE	FALSE
7666	2016-11-17	2.12	5.355	3.37571	Much Better	5425	1	Oscar	M	2002-10-01	TRUE	FALSE	7965	2016-12-12	2.86545	5.7	3.75429	Unchanged	5425	2	Oscar	M	2002-10-01	TRUE	FALSE
7657	2016-11-17	1.49364	4.43625	1.82286	N/A	5429	1	Kiki	F	2005-01-01	FALSE	FALSE	7943	2016-12-08	2.23818	4.845	2.57429	Better	5429	2	Kiki	F	2005-01-01	FALSE	FALSE
7654	2016-11-17	1.45182	5.55	3.98571	N/A	5449	1	joop	F	2003-03-01	FALSE	FALSE	8048	2016-12-26	2.01455	5.5425	3.26286	Unchanged	5449	2	joop	F	2003-03-01	FALSE	FALSE
7705	2016-11-21	3.63182	6	3.86857	N/A	5463	1	Olly	M	2012-09-01	FALSE	TRUE	8065	2017-01-09	3.62364	5.93625	3.66857	Unchanged	5463	2	Olly	M	2012-09-01	FALSE	TRUE
7675	2016-11-18	3.33727	5.65375	3.68714	N/A	5471	1	Merlin	M	2003-04-01	FALSE	FALSE	8132	2017-01-28	3.34909	3.76125	3.62857	Worse	5471	2	Merlin	M	2003-04-01	FALSE	FALSE
7686	2016-11-19	2.83364	5.8475	3.72714	N/A	5476	1	Mitzi	F	2008-07-01	TRUE	TRUE	7907	2016-12-04	3.49545	5.84375	3.90286	Unchanged	5476	2	Mitzi	F	2008-07-01	TRUE	TRUE
7817	2016-11-25	2.41	6	3.63429	N/A	5482	1	Sasha	F	2008-06-01	TRUE	FALSE	7993	2016-12-15	2.00273	6	3.63429	Unchanged	5482	2	Sasha	F	2008-06-01	TRUE	FALSE
7730	2016-11-23	2.70091	5.65	3.48429	N/A	5488	1	Damascus	M	2009-02-01	FALSE	FALSE	7945	2016-12-08	3.31091	6	3.98571	Much Better	5488	2	Damascus	M	2009-02-01	FALSE	FALSE
7837	2016-11-26	0.678182	3.41625	1.74429	N/A	5492	1	Muffin	F	2000-06-01	TRUE	FALSE	7941	2016-12-08	1.83636	4.4375	2.82429	Better	5492	2	Muffin	F	2000-06-01	TRUE	FALSE
7838	2016-11-26	2.75	4.98625	3.28571	N/A	5493	1	Rolo	F	2000-06-01	TRUE	FALSE	7942	2016-12-08	3.1	5.75125	3.90286	Better	5493	2	Rolo	F	2000-06-01	TRUE	FALSE
7855	2016-11-27	2.60273	4.96375	2.85857	N/A	5511	1	Bradley	M	2003-11-01	FALSE	FALSE	7983	2016-12-15	2.73273	5.2625	3.50429	Better	5511	2	Bradley	M	2003-11-01	FALSE	FALSE
8067	2017-01-12	1.71273	4.915	2.74143	N/A	5557	1	Calvinski	M	2001-08-01	FALSE	FALSE	8220	2017-02-11	2.2	5.2575	2.85	Unchanged	5557	2	Calvinski	M	2001-08-01	FALSE	FALSE
8269	2017-02-17	2.13455	4.5625	1.90857	N/A	5682	1	Harry	M	2003-06-01	TRUE	FALSE	8752	2017-03-17	1.66091	3.84875	1.44714	Unchanged	5682	2	Harry	M	2003-06-01	TRUE	FALSE
8283	2017-02-19	2.57545	5.39875	2.68857	N/A	5692	1	Pi	M	2008-05-01	FALSE	TRUE	8679	2017-03-12	2.91636	5.815	3.31143	Unchanged	5692	2	Pi	M	2008-05-01	FALSE
8348	2017-02-27	1.95455	4.22875	2.97143	Much Worse	5727	1	Oscar	M	2006-01-01	FALSE	FALSE	10050	2017-10-03	2.5	5.03	2.26	Unchanged	5727	2	Oscar	M	2006-01-01	FALSE
8349	2017-02-27	2.60455	4.2375	2.72143	N/A	5728	1	Vanya	M	2001-11-01	FALSE	FALSE	8722	2017-03-15	1.86636	3.815	2.52571	Unchanged	5728	2	Vanya	M	2001-11-01	FALSE
8359	2017-03-01	3.51909	6	3.54286	N/A	5738	1	Sammy	M	2016-07-01	FALSE	TRUE	8755	2017-03-18	3.62182	5.93625	3.90286	Unchanged	5738	2	Sammy	M	2016-07-01	FALSE	TRUE
8608	2017-03-07	3.95455	6	3.98571	N/A	5803	1	Blu	M	2016-03-01	FALSE	TRUE	8874	2017-04-06	3.95455	6	3.98571	Unchanged	5803	2	Blu	M	2016-03-01	FALSE	TRUE
8721	2017-03-15	1.96091	4.58125	3.09429	N/A	5852	1	Cheeky	F	1999-03-01	FALSE	FALSE	8837	2017-03-31	1.83636	5.32125	3.73571	Better	5852	2	Cheeky	F	1999-03-01	FALSE	FALSE
8703	2017-03-14	1.68	4.805	3.20429	N/A	5853	1	Cheeky	F	2003-01-01	FALSE	FALSE	8831	2017-03-29	2.08818	5.3625	3.34429	Unchanged	5853	2	Cheeky	F	2003-01-01	FALSE	FALSE
8709	2017-03-14	3.29364	5.39	3.44	N/A	5926	1	Boo	F	2014-10-01	FALSE	TRUE	9016	2017-04-24	3.82182	6	3.98571	Unchanged	5926	2	Boo	F	2014-10-01	FALSE	TRUE
8710	2017-03-14	3.77091	6	3.98571	N/A	5927	1	Neko	M	2016-06-01	FALSE	TRUE	9015	2017-04-24	3.82182	6	3.98571	Unchanged	5927	2	Neko	M	2016-06-01	FALSE	TRUE
8738	2017-03-17	1.65455	5.28625	3.39286	N/A	5929	1	Henry	M	2009-03-01	FALSE	FALSE	8864	2017-04-05	2.32182	5.2525	3.25714	Unchanged	5929	2	Henry	M	2009-03-01	FALSE	FALSE
8750	2017-03-17	3.60818	6	3.65857	N/A	5930	1	Nala	F	2016-07-01	FALSE	TRUE	8930	2017-04-14	3.51818	5.93625	3.55429	Unchanged	5930	2	Nala	F	2016-07-01	FALSE	TRUE
8695	2017-03-13	3.24	6	3.86857	N/A	5931	1	Daisy	F	2010-06-01	FALSE	TRUE	8833	2017-03-29	3.48182	6	3.98571	Unchanged	5931	2	Daisy	F	2010-06-01	FALSE	TRUE
8696	2017-03-13	3.9	6	3.86857	N/A	5932	1	Poppy	F	2010-06-01	FALSE	TRUE	8834	2017-03-29	3.95455	6	3.98571	Unchanged	5932	2	Poppy	F	2010-06-01	FALSE	TRUE
8797	2017-03-24	3.18727	5.5375	3.16	N/A	5990	1	Mylo	F	2005-08-01	TRUE	FALSE	8891	2017-04-08	3.95455	5.89125	3.98571	Better	5990	2	Mylo	F	2005-08-01	TRUE	FALSE
8796	2017-03-23	2.41091	4.885	2.87286	N/A	5991	1	Bongo	M	2013-03-01	TRUE	FALSE	8975	2017-04-18	3.33818	5.805	3.75286	Much Better	5991	2	Bongo	M	2013-03-01	TRUE	FALSE
8861	2017-04-04	2.96091	5.9075	3.54143	N/A	6031	1	Jack	M	2007-06-01	TRUE	TRUE	9024	2017-04-25	2.55909	5.93625	3.69	Unchanged	6031	2	Jack	M	2007-06-01	TRUE	TRUE
8862	2017-04-04	1.96545	5.62625	3.75429	N/A	6032	1	Twiglet	M	2007-06-01	TRUE	FALSE	9025	2017-04-25	2.49818	5.79125	3.87143	Unchanged	6032	2	Twiglet	M	2007-06-01	TRUE	FALSE
8863	2017-04-05	1.77636	4.65625	2.74143	N/A	6033	1	Michael	F	2001-10-01	FALSE	FALSE	9083	2017-05-03	1.87182	4.86125	3.27429	Better	6033	2	Michael	F	2001-10-01	FALSE	FALSE
8887	2017-04-07	1.90091	4.62375	3.09714	N/A	6036	1	Molly	F	2003-02-01	FALSE	FALSE	9001	2017-04-23	3.32091	5.42125	3.25286	Better	6036	2	Molly	F	2003-02-01	FALSE	FALSE
9019	2017-04-24	2.39909	4.5775	3.16714	N/A	6107	1	Baldrick	M	2014-05-01	FALSE	FALSE	9181	2017-05-16	2.56	5.08125	3.67	Unchanged	6107	2	Baldrick	M	2014-05-01	FALSE	FALSE
8978	2017-04-19	3.18818	5.6375	2.98	N/A	6113	1	Missy	F	2006-08-01	TRUE	FALSE	9445	2017-06-26	2.59	4.82	2.97	Worse	6113	2	Missy	F	2006-08-01	TRUE	FALSE
9046	2017-04-28	3.12909	5.91375	3.65857	N/A	6161	1	Skodi	M	2010-06-01	TRUE	FALSE	9260	2017-05-28	3.38	5.8	3.75	Unchanged	6161	2	Skodi	M	2010-06-01	TRUE	FALSE
9047	2017-04-28	3.88818	6	3.98571	N/A	6162	1	Marco	M	2015-06-01	TRUE	TRUE	9269	2017-05-29	3.95	6	3.99	Unchanged	6162	2	Marco	M	2015-06-01	TRUE	TRUE
9048	2017-04-28	3.82182	6	3.98571	N/A	6163	1	Polo	M	2015-06-01	TRUE	TRUE	9268	2017-05-29	3.68	6	3.99	Unchanged	6163	2	Polo	M	2015-06-01	TRUE	TRUE
9108	2017-05-07	3.37273	5.8425	3.82286	N/A	6180	1	Will	M	2006-07-01	TRUE	FALSE	10045	2017-10-03	3.43	6	3.89	Much Better	6180	2	Will	M	2006-07-01	TRUE	FALSE
9177	2017-05-16	2.76273	6	3.86857	N/A	6229	1	Pip	F	2007-05-01	FALSE	TRUE	9284	2017-05-30	2.71	6	3.54	Unchanged	6229	2	Pip	F	2007-05-01	FALSE	TRUE
9178	2017-05-16	3.44545	6	3.42857	N/A	6230	1	Hector	M	2015-05-01	FALSE	TRUE	9289	2017-05-31	3.53	5.94	3.46	Unchanged	6230	2	Hector	M	2015-05-01	FALSE	TRUE
9184	2017-05-16	2.14182	5.37125	3.38857	N/A	6231	1	Charlie	M	1999-08-01	TRUE	FALSE	9391	2017-06-15	1.98	5.57	3.29	Unchanged	6231	2	Charlie	M	1999-08-01	TRUE	FALSE
9185	2017-05-16	2.19	5.205	3.05857	N/A	6232	1	Crumble	F	1999-03-01	FALSE	FALSE	9390	2017-06-15	2.34	5.26	3.16	Unchanged	6232	2	Crumble	F	1999-03-01	FALSE	FALSE
9212	2017-05-20	1.25636	3.045	1.87571	N/A	6248	1	Max	M	1999-06-01	TRUE	FALSE	9363	2017-06-13	1.69	3.6	2.24	Better	6248	2	Max	M	1999-06-01	TRUE	FALSE
9238	2017-05-24	0.962727	4.47	2.95571	N/A	6260	1	Chandon	F	2002-07-01	FALSE	FALSE	9295	2017-06-01	1.9	4.73	3.37	Unchanged	6260	2	Chandon	F	2002-07-01	FALSE	FALSE
9266	2017-05-29	2.64	5.7	3.99	N/A	6269	1	Sophie	F	2002-10-01	FALSE	FALSE	9373	2017-06-13	1.94	4.84	3.09	Worse	6269	2	Sophie	F	2002-10-01	FALSE	FALSE
9311	2017-06-03	2.67	5.6	3.54	N/A	6286	1	Fritz	M	2008-06-01	TRUE	TRUE	9399	2017-06-18	1.82	4.76	2.62	Unchanged	6286	2	Fritz	M	2008-06-01	TRUE	TRUE
9337	2017-06-08	3.16	5.91	3.99	N/A	6293	1	Cairo	M	2015-03-01	FALSE	FALSE	9469	2017-06-29	3.89	6	3.99	Unchanged	6293	2	Cairo				FALSE
9367	2017-06-13	3.27	6	3.99	N/A	6311	1	Storm	F	2012-04-01	TRUE	TRUE	9371	2017-06-13	3.16	6	3.99	Much Better	6311	2	Storm	F	2012-04-01	TRUE	TRUE
9406	2017-06-19	3.89	6	3.99	N/A	6312	1	Sally	F	2017-03-01	FALSE	TRUE	9496	2017-07-03	3.89	5.47	3.56	Unchanged	6312	2	Sally	F	2017-03-01	FALSE	TRUE
9383	2017-06-14	1.78	5.5	3.21	N/A	6319	1	Fizz	M	2002-09-01	FALSE	FALSE	9517	2017-07-07	2.38	5.44	3.75	Much Better	6319	2	Fizz	M	2002-09-01	FALSE	FALSE
9382	2017-06-14	1.74	4.08	1.77	N/A	6320	1	Inky	M	2007-05-01	FALSE	FALSE	9478	2017-06-30	1.06	3.88	1.23	Better	6320	2	Inky	M	2007-05-01	FALSE	FALSE
9407	2017-06-19	1.6	3.93	3.21	N/A	6331	1	Lucy	F	2000-08-01	TRUE	FALSE	9727	2017-08-14	1.8	5.07	3.21	Better	6331	2	Lucy	F	2000-08-01	TRUE	FALSE
9704	2017-08-09	2.75	5.85	3.36	N/A	6357	1	Vincent	M	2008-01-01	TRUE	FALSE	9704	2017-08-09	2.75	5.85	3.36	N/A	6357	2	Vincent	M	2008-01-01	TRUE	FALSE
9565	2017-07-17	2.98	5.16	3.91	N/A	6377	1	Sparkle	F	2006-01-01	FALSE	FALSE	9658	2017-07-31	3.47	5.33	3.91	Unchanged	6377	2	Sparkle				FALSE
9520	2017-07-09	3.18	6	3.64	N/A	6378	1	Brea	F	2009-02-01	FALSE	FALSE	9521	2017-07-09	3.18	6	3.64	N/A	6378	2	Brea	F	2009-02-01	FALSE	FALSE
9514	2017-07-05	2.18	5.84	3.67	N/A	6388	1	Kiri	F	2014-09-01	TRUE	FALSE	9786	2017-08-25	1.15	5.13	3.48	Better	6388	2	Kiri	F	2014-09-01	TRUE	FALSE
9694	2017-08-07	2.48	4.08	2.59	N/A	6407	1	Smudge	M	2006-06-01	TRUE	FALSE	9884	2017-09-10	1.12	3.84	2.09	Worse	6407	2	Smudge	M	2006-06-01	TRUE	FALSE
9657	2017-07-31	2.45	5.94	3.23	N/A	6463	1	Milly	F	2006-07-01	TRUE	TRUE	9700	2017-08-08	2.16	5.44	3.04	Better	6463	2	Milly	F	2006-07-01	TRUE	TRUE
9921	2017-09-15	1.44	5.44	3.33	N/A	6589	1	Mrs Buttons	F	2008-10-01	TRUE	FALSE	11356	2018-03-17	3.23	5.56	3.6	Unchanged	6589	2	Mrs Buttons	F	2008-10-01	TRUE	FALSE
9936	2017-09-19	2.27	4.94	2.81	N/A	6601	1	Foxy	M	2010-06-01	TRUE	TRUE	11261	2018-03-06	2.21	4.91	2.93	Unchanged	6601	2	Foxy	M	2010-06-01	TRUE	TRUE
9996	2017-09-27	2.18	5.13	2.11	N/A	6629	1	Tilly	F	2009-06-01	TRUE	TRUE	11442	2018-03-28	1.6	4.96	2.85	Unchanged	6629	2	Tilly	F	2009-06-01	TRUE	TRUE
10052	2017-10-04	1.52	4.8	3.01	N/A	6655	1	Olive	F	2010-08-01	FALSE	TRUE	11510	2018-04-05	2.05	5.29	3.56	Unchanged	6655	2	Olive	F	2010-08-01	FALSE	TRUE
10058	2017-10-04	2.74	5.7	3.32	N/A	6660	1	Molly Giff	F	2007-08-01	TRUE	FALSE	11647	2018-04-25	2.21	5.88	3.52	Worse	6660	2	Molly Giff	F	2007-08-01	TRUE	FALSE
10171	2017-10-21	2.55	4.63	2.78	N/A	6670	1	Logan	M	2003-09-01	FALSE	FALSE	10281	2017-11-05	2.24	5.17	3.4	Better	6670	2	Logan	M	2003-09-01	FALSE	FALSE
10336	2017-11-13	2.2	4.82	3.73	N/A	6791	1	Ethel	F	2011-02-01	TRUE	TRUE	10507	2017-11-28	2.22	5.18	3.71	Unchanged	6791	2	Ethel	F	2011-02-01	TRUE	TRUE
10337	2017-11-13	3.48	5.91	3.75	N/A	6792	1	George	M	2011-02-01	FALSE	TRUE	10509	2017-11-28	3.6	6	3.99	Unchanged	6792	2	George	M	2011-02-01	FALSE	TRUE
10375	2017-11-16	3.22	5.94	3.67	N/A	6807	1	Toddy	M	2010-05-01	TRUE	TRUE	11677	2018-04-28	2.88	5.94	3.56	Unchanged	6807	2	Toddy	M	2010-05-01	TRUE	FALSE
10374	2017-11-16	2.86	5.81	3.75	N/A	6808	1	Tati	F	2010-05-01	TRUE	TRUE	11676	2018-04-28	2.6	5.6	3.2	Unchanged	6808	2	Tati	F	2010-05-01	TRUE	TRUE
10379	2017-11-16	3.05	5.61	3.11	N/A	6815	1	Mischa	M	2008-04-01	FALSE	FALSE	10712	2017-12-31	2.79	5.49	3.3	Unchanged	6815	2	Mischa	M	2008-04-01	FALSE	FALSE
10634	2017-12-14	2.28	5.3	2.01	N/A	6946	1	Skye	F	2007-07-01	FALSE	FALSE	11063	2018-02-13	2.73	4.94	3.47	Much Better	6946	2	Skye	F	2007-07-01	FALSE	FALSE
10841	2018-01-15	2.86	5.25	3.25	N/A	7040	1	Nico	M	2006-11-01	FALSE	FALSE	11256	2018-03-06	1.59	3.11	2	Worse	7040	2	Nico	M	2006-11-01	FALSE	FALSE
10823	2018-01-13	2.2	5.24	3.41	N/A	7041	1	Shiraz	F	2004-06-01	TRUE	FALSE	11292	2018-03-10	2.3	4.41	2.81	Better	7041	2	Shiraz	F	2004-06-01	TRUE	FALSE
10918	2018-01-24	1.02	4.29	1.88	N/A	7071	1	Tabbatha	F	2004-12-01	TRUE	FALSE	11330	2018-03-13	2.64	5.42	3.32	Much Better	7071	2	Tabbatha	F	2004-12-01	TRUE	FALSE
11123	2018-02-19	3.49	5.91	3.99	N/A	7162	1	Cleo	F	2013-06-01	TRUE	TRUE	11285	2018-03-09	3.49	6	3.99	Unchanged	7162	2	Cleo	F	2013-06-01	TRUE	TRUE
11124	2018-02-19	3.89	6	3.99	N/A	7163	1	Alvin	F	2008-07-01	FALSE	TRUE	11284	2018-03-09	3.84	5.82	3.87	Unchanged	7163	2	Alvin	F	2008-07-01	FALSE	TRUE
11184	2018-02-25	1.93	5.14	3.99	N/A	7189	1	Autumn	F	2004-01-01	FALSE	FALSE	11658	2018-04-26	2.69	5.91	3.99	Better	7189	2	Autumn	F	2004-01-01	FALSE	FALSE
